# Supplementary material for: Salt-Tolerant Bacteria Support Salinity Stress Mitigating Impact of Arbuscular Mycorrhizal Fungi in Maize (Zea mays L.)
Source: Microorganisms. 2025 Jun 10;13(6):1345. doi: 10.3390/microorganisms13061345 (PMC12196076; doi:10.3390/microorganisms13061345)
Supplement: Supplementary file 1 [file microorganisms-13-01345-s001.zip]

Archive with 1 entries (1 files):
- microorganisms-3645727-supplementary.pdf
